# Supplementary material for: Intratumoral Restoration of miR-137 Plus Cholesterol Favors Homeostasis of the miR-137/Coactivator p160/AR Axis and Negatively Modulates Tumor Progression in Advanced Prostate Cancer
Source: Int J Mol Sci. 2023 Jun 1;24(11):9633. doi: 10.3390/ijms24119633 (PMC10253647; doi:10.3390/ijms24119633)
Supplement: Supplementary file 1 [file ijms-24-09633-s001.zip]

Archive with 1 entries (1 files):
- ijms-2367898-supplementary.pdf
